# Supplementary material for: Ginsenoside Rg3 and sorafenib combination therapy relieves the hepatocellular carcinomaprogression through regulating the HK2-mediated glycolysis and PI3K/Akt signaling pathway
Source: Bioengineered. 2022 Jun 20;13(5):13919–28. doi: 10.1080/21655979.2022.2074616 (PMC9275937; doi:10.1080/21655979.2022.2074616)
Supplement: Supplemental Material [file KBIE_A_2074616_SM0339.zip]

Archive with 5 entries (5 files):
- AKT.tif
- gapdh.tif
- HK2.tif
- p akt.tif
- PI3K.tif
